# Supplementary material for: Novel Pyrimidine Derivatives as Antioxidant and Anticancer Agents: Design, Synthesis and Molecular Modeling Studies
Source: Molecules. 2023 May 5;28(9):3913. doi: 10.3390/molecules28093913 (PMC10180197; doi:10.3390/molecules28093913)
Supplement: Supplementary file 1 [file molecules-28-03913-s001.zip]

Archive with 1 entries (1 files):
- molecules-2340957-SI.pdf
